# Supplementary material for: Fusion of encoder-decoder deep networks improves delineation of multiple nuclear phenotypes
Source: BMC Bioinformatics. 2018 Aug 7;19:294. doi: 10.1186/s12859-018-2285-0 (PMC6081825; doi:10.1186/s12859-018-2285-0)
Supplement: Supplementary file 1 — Supplementary materials. (ZIP 120,330 kb) [file 12859_2018_2285_MOESM1_ESM.zip]

Archive with 3 entries (3 files):
- 12859_2018_2285_MOESM1_ESM/Fusion-output.zip
- 12859_2018_2285_MOESM1_ESM/Nuclear-Segmentation-Data.tar
- 12859_2018_2285_MOESM1_ESM/Segmentation-master.zip
